# Supplementary material for: CD4 T cell–activating neoantigens enhance personalized cancer vaccine efficacy
Source: JCI Insight. 2023 Dec 8;8(23):e174027. doi: 10.1172/jci.insight.174027 (PMC10795827; doi:10.1172/jci.insight.174027)
Supplement: Supporting data values [file jciinsight-8-174027-s166.xlsx]

## Sheet: 1A
Day post tumor implant	Isotype										CTLA-4 + PD-1										PancVAX										PancVAX + CTLA-4 + PD-1
0	0	0	0	0	0	0	0	0	0	0	0	0	0	0	0	0	0	0	0	0	0	0	0	0	0	0	0	0	0	0	0	0	0	0	0	0	0	0	0	0
8	2.8	4.6	3.5	6.4	0	4.6	1.1	3.9	0	14	2.5	10.7	8	16	6	1.4	3.4	7.8	3	3.4	4.2	2.6	3.8	2.3	2.8	5.7	3.1	5.1	1.7	3.3	2.3	3.9	3.8	6.5	1.1	3.1	3.5	4.4	0	3.2
12	2.6	6.2	2.7	8	2.2	8.4	1.3	2.3	1.3	15	2.7	20.1	5.5	9.2	4.5	1.2	2	21.4	10	3	3.7	1.8	5	2	3.4	7.5	5.4	7.6	3.1	3.2	4.5	5.6	3.9	6.3	1.3	3.5	4	4.8	2.3	5.7
15	5.9	6	3	13.9	2.1	11.2	1.7	3	1.2	27.1	3.9	38.2	7.9	15.1	9.8	2.2	3	31.7	9	1.6	3.3	2.6	10	1.8	3.2	6.6	6.8	5.3	1.4	3	3.1	3.8	1.1	4.7	1	2	2.9	4.3	2.5	5.1
19	12.2	13.2	8	26.4	2.6	16.3	3.3	3	1.9	44.1	13.5	69.9	29.1	23.4	30.3	3.7	10.2	59.4	22.6	4.5	7.6	4	18.4	2.9	5.6	18.9	11.9	10.4	4	7.9	6.6	10.4	0.7	10.1	1.3	4.1	8.1	12.3	5.2	10
22	16.8	20.5	10	39.4	3	21.1	2.3	4.5	2.5	75.2	20.8	116.5	15.7	12.5	26.8	2.5	3.7	95.5	29.7	2.8	7.3	3.9	28.9	2	8.6	24.5	16.7	14	3.1	7.1	3.9	3.8	0.3	3.8	0.5	1	4.4	13	2.9	6.4
26	21	58.1	29	90.5	3.8	66	4.4	10.7	4.1	136	12.3	181	11.8	7.3	105.1	1.8	0	99.1	47.3	1.2	19.2	5.6	95.4	5.5	22.8	75.4	41.2	39.7	4.8	19.7	0	0	0	0	0	0	6.7	22.6	1.2	11.4
30	52.6	91.4	40.7	120.2	9.6	98.7	6.3	20.3	16.8	191	13.8	318.8	7.8	10.4	178	1.7	0	184.6	59	1.2	38.5	16.9	160.9	8.9	31.3	160.6	66.5	91.7	8.6	27.7	0	0	0	0	0	0	10.1	44.8	1.8	19.9
33	77.8	153.9	59.2	153	19	166.3	20.1	27.9	28	282.9	24.2	374.5	17.1	12.4	308.7	0.5	0	180.5	86.9	0	49.7	19.6	181.6	12.3	50.5	251.5	77.4	83.8	15.9	65.3	0	0	0	0	0	0	10.4	65.2	0	29.9
36	118.9	189.1	77.8	245.7	19.1	210.7	37.2	40.8	56.5	297.6	40.4	432.1	18	21.9	397.6	0	0	281.4	161.7	0	66.6	37.9	286.3	23.2	80.3	377.3	96.8	118.6	23.5	107.8	0	0	0	0	0	0	14.9	84.7	0	49.3
	tumor volume as mm3

## Sheet: 1E
x.group	cell_type	proportion
PancVAX	exhausted_CD8_T	0.182609
PancVAX	regulatory_CD4_T	0.0540373
PancVAX	cytotoxic_CD8_T	0.504348
PancVAX	naive_CD8_T	0.1
PancVAX	effector_CD4_T	0.108075
PancVAX	cycling_CD8_T	0.0509317
PancVAX + Anti-PD-1 + Anti-CTLA-4	exhausted_CD8_T	0.221477
PancVAX + Anti-PD-1 + Anti-CTLA-4	regulatory_CD4_T	0.0788591
PancVAX + Anti-PD-1 + Anti-CTLA-4	cytotoxic_CD8_T	0.468121
PancVAX + Anti-PD-1 + Anti-CTLA-4	naive_CD8_T	0.0562081
PancVAX + Anti-PD-1 + Anti-CTLA-4	effector_CD4_T	0.112836
PancVAX + Anti-PD-1 + Anti-CTLA-4	cycling_CD8_T	0.0625
Anti-PD-1 + Anti-CTLA-4	exhausted_CD8_T	0.639701
Anti-PD-1 + Anti-CTLA-4	regulatory_CD4_T	0.0958532
Anti-PD-1 + Anti-CTLA-4	cytotoxic_CD8_T	0.0441876
Anti-PD-1 + Anti-CTLA-4	naive_CD8_T	0.140041
Anti-PD-1 + Anti-CTLA-4	effector_CD4_T	0.0516655
Anti-PD-1 + Anti-CTLA-4	cycling_CD8_T	0.028552
Untreated	exhausted_CD8_T	0.556367
Untreated	regulatory_CD4_T	0.0939457
Untreated	cytotoxic_CD8_T	0.0501044
Untreated	naive_CD8_T	0.222338
Untreated	effector_CD4_T	0.0553236
Untreated	cycling_CD8_T	0.0219207

## Sheet: 2B
	Untreated			CD4 Vax
Control	0	0	1	2	1	0
43	2	0	1	16	12	14
53	2	0	0	38	42	40
133	1	0	0	80	104	106
197	2	0	0	11	17	13
230	0	0	2	58	84	77
239	0	0	1	17	9	11
	#IFNg spots per 10e5 T cells

## Sheet: 2C
	CD8				CD4
Control	16	2	5	7	8	2	2	2
20	4	6	4	5	5	4	7	2
23	10	4	4	7	11	11	16	7
44	307	325	308	286	30	20	20	8
66	20	19	15	18	10	4	7	4
77	81	94	103	114	10	7	12	10
84	4	3	3	4	3	6	5	0
94	2	3	11	5	0	2	7	6
175	45	28	37	46	5	7	6	2
219	100	99	94	137	4	4	5	6
237	53	46	77	68	2	9	7	2
	#IFNg spots per 10e5 T cells

## Sheet: 2D
	CD8				CD4
Control	6	2	6	5	3	5	5	3
43	3	5	4	7	35	35	45	24
53	67	69	91	81	42	44	50	46
133	3	5	2	3	52	39	44	40
197	7	5	3	4	115	113	116	115
230	4	9	5	7	54	80	51	59
239	2	5	5	2	15	13	18	17
	#IFNg spots per 10e5 T cells

## Sheet: 3B-C
Days post implantation	Untreated														CD4 Vaccine															CD8 Vaccine															PancVAX2
0	0	0	0	0	0	0	0	0	0	0	0	0	0	0	0	0	0	0	0	0	0	0	0	0	0	0	0	0	0	0	0	0	0	0	0	0	0	0	0	0	0	0	0	0	0	0	0	0	0
7	2	2.4	4.1	1.9	4.3	3.2	3.3	2.3	3.7	2.2	2.6	3	2.8	2.1	2	1.6	2.2	2.6	4.3	6	7.8	2.4	1.6	0	0	1.3	2.8	2.6	2	4.2	7.9	3.3	2.4	5.4	2.3	1.6	2.4	2.1	0.7	0	2.9	1.8	2	2.9	2.7	3.2	2.6	0.4	2.1
11	1.7	1.9	3.5	1.9	3.9	5.9	1.9	2.5	5.5	2	4.6	5.5	2.9	2.8	0.9	1.6	1.9	1.4	2.8	3	1.3	2.5	1	0	0	1.2	1.2	1.6	1.6	2.9	6.8	3.2	1.2	4.1	1.4	1.3	2.9	1.7	0	2.3	3	0.8	1.7	1.4	1.4	1.3	2	0.3	1.5
14	4	2.5	4.3	1	8.3	2.3	2.1	1.8	6.1	1.8	4	4.9	4	2.4	0	0.8	2.2	1.6	5.5	5.6	0	1.4	0	0.8	0	1	1.2	0	1.7	0.9	6.3	2.2	1.8	3.1	1.2	0.8	3.4	1	0	1.9	3	0	1.6	1.5	1.4	0	0	0	1.2
18	3	1.3	5.2	1.3	10.9	4.7	4.2	3.3	8.5	3.3	6.7	8.3	5.1	2.7	0	0.9	3.5	2.3	6.1	10.2	0	2.5	0	1.2	0.9	1.1	1.9	0	2.7	0	13.4	3.2	2.4	4.8	1.5	1.8	3.6	1.1	0	1.9	3.2	0	1.6	1.6	2.5	0	0	0	1.1
21	5.9	2	7.9	1.6	19.2	9.5	3.4	5.3	15.8	3.4	11.5	9.9	9.7	3.2	0	1.5	4.6	3.2	4.8	14.8	0	2.5	0	1.4	0.6	1.3	3.3	0	3.3	0	11.1	5.3	7.3	5.3	1.7	1.3	4.3	1.6	0	3.2	2	0	2.1	1.4	3.6	0	0	0	0.9
25	19.3	3.9	21.2	5.3	74.3	19.8	11.5	24.1	34.5	10.5	31.7	21	19.7	15.9	0	1.8	10.1	8.2	33.8	53.9	0	6.2	0	3.7	1.4	4.5	6.5	0	9.1	0	60.5	21.8	11	22.3	6.4	3	14.3	4.3	0	7.4	11.3	0	7.9	7.1	9.2	0	0	0	1.9
28	28.9	10.6	53.5	10.7	114.7	44.4	16.7	37	59	18.5	41.7	36.6	36.6	31.3	0	4.8	14.9	15.2	68.8	72.9	0.8	11.1	0	7.9	3.8	6.9	10.7	0	21.4	0	110	32.1	23	34.9	9.6	10.1	35.1	5.2	0	17.4	17.8	0	14.3	9.6	17.9	0	0	0	3
31	42.2	19.7	72.1	13.1	302.8	49.2	47.1	64.5	79	55.6	63.2	51.9	65.9	54.1	0	8.8	32.2	35.1	144.9	117.7	1.3	17.3	0	11.9	6.7	17.7	19.1	0	50.2	0	137.1	59.1	40.5	76.8	34.2	29.2	55.8	5.8	0	19	34	0	20.6	24.3	14.3	0	0	0	3.8
33	52.1	39.6	92.1	19.1	375	57.3	62.8	99.5	128	88.5	70.8	56.3	111.6	99.4	0	9.5	35.9	49.9	160	126	1.7	31.6	0	19.9	16.7	18.2	23.4	0	66.7	0	220.5	62.6	59.6	101.4	55.2	45	57.4	8.8	0	34.1	46.6	0	34.3	25.9	23.1	0	0	0	4.5
[truncated: 10 more columns]

## Sheet: 3E
Population:	CD45+CD3+CD4+					CD45+CD3+CD4+CD44+					CD45+CD3+CD8+					CD45+CD3+CD8+CD44+
	PBS	CD4 Vax	CD8 Vax	PancVax2		PBS	CD4 Vax	CD8 Vax	PancVax2		PBS	CD4 Vax	CD8 Vax	PancVax2		PBS	CD4 Vax	CD8 Vax	PancVax2
	298	334.467	189.933	743.067		163.6	111.133	107.45	392.333		586.733	742.733	3654.36	3276.73		244.533	158.267	1254.16	1379.33
	255.6	359.267	184.161	970.8		137.133	124.2	106.846	504.667		536.667	815.333	3521.07	4234.4		225.067	175.067	1209.26	1714.87
	46.0156	366.6	170.267	1837.59		19.1406	165.467	109.533	604.643		94.9219	1083	2508.13	6965.45		21.6406	348.133	1292.27	1755.36
	44.5312	310.333	175.667	1894.38		16.7969	126.8	112.867	614.375		96.0156	921.733	2491.07	7289.91		18.5938	287.533	1282.6	1834.2
	101.622	404.333	250.256	684.8		57.1622	222.267	87.4359	146.267		375.135	1406	1934.44	7114.8		126.486	647.933	287.265	1382.13
	94.1892	426.267	233.248	753.2		56.4865	230.667	79.4017	164.667		380.946	1495.73	1806.32	8080.13		140.405	680.533	260.256	1606.53
	301	796.8	176.585	726.555		159.733	416.067	52.3577	206.303		762.2	1755.6	3058.05	7401.51		220.933	743.733	542.602	1747.31
	326.867	790	179.35	683.445		173.133	405.867	52.5203	201.765		800.667	1745	3058.37	7041.09		228.067	727.533	542.114	1670.5
	83.6885	130.067	637.867	570		36.1475	65.5333	407.933	260.067		133.361	496.4	1844.47	5456		30.9836	189.2	955.667	2122.47
	79.8361	138	623.067	642.667		32.2951	71.6	393.667	279.333		114.836	483.667	1745.67	5962.2		27.7049	188	894.533	2344.87
	# per mg of tumor

## Sheet: 3F
		CD8 Vaccine				PancVAX2
H2-Kb	Control	1	0	0	0	0	2	0.5	1.5
	20	0.5	19	4	0	4	7	1	9
	44	61.5	246	92	72	182	500	277	235.5
	77	82	180	182	68	365	500	367.5	339
	84	1	1	0	0	3	24	5.5	16
	94	2	1	2	1	2	1	2	2
	175	31.5	57	64	33	92	500	188	189
	219	101.5	94	91	141	201	500	350.5	297
	237	217	265	287	291	198	500	270.5	263.5
H2-Db	Control	0.5	2	1	0	12	5	0	3
	23	0.5	0	0	0	1	6	1	2
	44	312.5	381	284	397	389	500	500	500
	66	45.5	98	95	64	88	456	264.5	330.5
	175	39	226	217	56	267	500	273.5	500
	219	32.5	47	42	52	98	329	232.5	231
	# IFNg spots per 10e5 CD8 T cells

## Sheet: 4B
	CD8 Vax			PancVax2
Control	292	290	279	1053	1377	1007
44	2447	1776	2012	4674	4627	4594
77	1521	1518	1529	2115	2194	2193
175	857	888	818	1535	1612	1776
219	623	705	708	1941	1906	1866
237	2197	2804	2819	2310	2437	2443
	#CD8+CD137+

## Sheet: 4C
peptide stim	treatment group	GzmB+IFNg+IL2+			GzmB+IFNg+IL2-			GzmB+IFNg-IL2+			GzmB+IFNg-IL2-			GzmB-IFNg+IL2+			GzmB-IFNg+IL2-			GzmB-IFNg-IL2+
44	CD8 Vax	8	11	10	310	230	222	1	1	0	908	552	639	17	16	16	508	417	465	1	1	1
	PancVax2	19	17	18	906	1032	846	0	2	0	732	826	795	193	202	176	1931	1859	1969	1	1	1
77	CD8 Vax	5	11	14	115	96	126	0	0	0	555	520	504	31	28	32	414	378	375	0	1	0
	PancVax2	11	10	12	179	188	189	0	0	0	498	436	515	120	108	126	831	872	817	1	3	2
175	CD8 Vax	7	10	7	55	37	36	4	3	1	335	302	298	5	5	3	49	58	37	1	4	2
	PancVax2	11	10	7	81	106	108	1	1	2	323	331	339	46	54	62	494	560	630	0	3	1
219	CD8 Vax	4	8	5	30	29	19	0	0	2	267	278	245	16	9	8	108	115	106	1	1	2
	PancVax2	14	8	11	125	149	106	1	0	1	382	353	382	148	149	154	786	781	764	0	1	3
		# cytokine+

[truncated: 19 more sheets: 4D, 5B, 5C, 5D, 5E, 5F, 5G, 5H, 5I, 6B, 6C, 6D, 6E, 6F, S1B, S2B, S3A, S3B, S6B]
